# Supplementary material for: Potential Serum HMGB1, HSP90, and S100A9 as Metastasis Predictive Biomarkers for Cancer Patients and Relevant Cytokines: A Pilot Study
Source: Int J Mol Sci. 2024 Dec 10;25(24):13232. doi: 10.3390/ijms252413232 (PMC11675498; doi:10.3390/ijms252413232)
Supplement: Supplementary file 1 [file ijms-25-13232-s001.zip]

Archive with 1 entries (1 files):
- ijms-3275748-supplementary.pdf
